# Supplementary material for: A Case of Primary EGFR T790M Mutation in Treatment-Naïve Advanced NSCLC: Clinical and Molecular Implications
Source: Curr Oncol. 2026 Apr 24;33(5):244. doi: 10.3390/curroncol33050244 (PMC13206194; doi:10.3390/curroncol33050244)
Supplement: Supplementary file 1 [file curroncol-33-00244-s001.zip]

Archive with 1 entries (1 files):
- curroncol-4212471-supplementary.pdf
